# Supplementary material for: Screening of Microbes Associated With Swine Growth and Fat Deposition Traits Across the Intestinal Tract
Source: Front Microbiol. 2020 Oct 16;11:586776. doi: 10.3389/fmicb.2020.586776 (PMC7596661; doi:10.3389/fmicb.2020.586776)
Supplement: Supplementary Table 1 — Descriptive statistics for reads sequenced in each gut segment. [file Data_Sheet_1.xlsx]

## Sheet: S1
Table S1. Descriptive statistics for host phenotypes
Intestinal segments	N	Clean reads	Average sequence per sample
jejunum	91	4395050	48297
ileum	91	3831565	42105
cecum	91	4308784	47349
colon	91	4384345	48179
rectum	91	4468034	49099
Total	455	21387778	47006

## Sheet: S2
Table S2 The identification of phyla, classes, orders, families, genera and species in the current study.
phyla	classes	orders	families	genera	species
D_1__Acidobacteria	D_2__Acidobacteriia	D_3__Acidobacteriales	D_4__uncultured	D_5__Paludibaculum	D_6__uncultured forest soil bacterium
D_1__Actinobacteria	D_2__Blastocatellia (Subgroup 4)	D_3__Solibacterales	D_4__Acidobacteriaceae (Subgroup 1)	D_5__uncultured forest soil bacterium	D_6__uncultured Acidobacteria bacterium
D_1__Bacteroidetes	D_2__Holophagae	D_3__Subgroup 2	D_4__Solibacteraceae (Subgroup 3)	D_5__uncultured	D_6__uncultured Desulfuromonadales bacterium
D_1__Chloroflexi	D_2__Thermoanaerobaculia	D_3__Blastocatellales	D_4__uncultured forest soil bacterium	D_5__uncultured Desulfuromonadales bacterium	D_6__metagenome
D_1__Cloacimonetes	D_2__Actinobacteria	D_3__Subgroup 7	D_4__Blastocatellaceae	D_5__Bryobacter	D_6__uncultured bacterium
D_1__Cyanobacteria	D_2__Coriobacteriia	D_3__Thermoanaerobaculales	D_4__uncultured Desulfuromonadales bacterium	D_5__Candidatus Solibacter	D_6__unidentified
D_1__Deferribacteres	D_2__Acidimicrobiia	D_3__Bifidobacteriales	D_4__Thermoanaerobaculaceae	D_5__Subgroup 10	D_6__Atopobium vaginae
D_1__Deinococcus-Thermus	D_2__Thermoleophilia	D_3__Coriobacteriales	D_4__Bifidobacteriaceae	D_5__Bifidobacterium	D_6__Bifidobacterium bifidum
D_1__Dependentiae	D_2__Rubrobacteria	D_3__Micrococcales	D_4__Eggerthellaceae	D_5__Pseudoscardovia	D_6__Corynebacterium glutamicum
D_1__Elusimicrobia	D_2__Bacteroidia	D_3__Corynebacteriales	D_4__Micrococcaceae	D_5__uncultured bacterium	D_6__bacterium OL-1
D_1__Epsilonbacteraeota	D_2__Ignavibacteria	D_3__Propionibacteriales	D_4__Atopobiaceae	D_5__Rothia	D_6__Corynebacterium pseudodiphtheriticum
D_1__Euryarchaeota	D_2__AD3	D_3__Actinomycetales	D_4__Corynebacteriaceae	D_5__Micrococcus	D_6__Dietzia maris
D_1__Fibrobacteres	D_2__Ktedonobacteria	D_3__Microtrichales	D_4__Propionibacteriaceae	D_5__Atopobium	D_6__uncultured Conexibacteraceae bacterium
D_1__Firmicutes	D_2__Anaerolineae	D_3__Frankiales	D_4__Actinomycetaceae	D_5__Olsenella	D_6__actinobacterium WWH12
D_1__Fusobacteria	D_2__Chloroflexia	D_3__Solirubrobacterales	D_4__Dietziaceae	D_5__Paeniglutamicibacter	D_6__Eggerthellaceae bacterium AT8
D_1__Gemmatimonadetes	D_2__KD4-96	D_3__Gaiellales	D_4__Intrasporangiaceae	D_5__Glutamicibacter	D_6__bacterium enrichment culture clone R3-2
D_1__Kiritimatiellaeota	D_2__Cloacimonadia	D_3__Pseudonocardiales	D_4__Ilumatobacteraceae	D_5__Corynebacterium 1	D_6__Corynebacterium xerosis
D_1__Lentisphaerae	D_2__Oxyphotobacteria	D_3__Rubrobacterales	D_4__Acidothermaceae	D_5__Lawsonella	D_6__uncultured Candidatus Planktophila sp.
D_1__Nitrospirae	D_2__Melainabacteria	D_3__Kineosporiales	D_4__Solirubrobacteraceae	D_5__Cutibacterium	D_6__Kocuria rhizophila
D_1__Patescibacteria	D_2__Deferribacteres	D_3__Streptomycetales	D_4__Geodermatophilaceae	D_5__Actinomyces	D_6__Actinomyces graevenitzii F0530
D_1__Planctomycetes	D_2__Deinococci	D_3__IMCC26256	D_4__Microbacteriaceae	D_5__Dietzia	D_6__Phytoplasma sp. RYL-GD
D_1__Proteobacteria	D_2__Babeliae	D_3__Catenulisporales	D_4__Gaiellaceae	D_5__Ornithinimicrobium	D_6__Solirubrobacterales bacterium 67-14
D_1__Rokubacteria	D_2__Elusimicrobia	D_3__Bacteroidales	D_4__Coriobacteriaceae	D_5__CL500-29 marine group	D_6__uncultured Conexibacter sp.
D_1__Spirochaetes	D_2__Campylobacteria	D_3__Cytophagales	D_4__Nocardiaceae	D_5__Acidothermus	D_6__uncultured Actinomycetales bacterium
D_1__Synergistetes	D_2__Methanobacteria	D_3__Sphingobacteriales	D_4__Sporichthyaceae	D_5__Conexibacter	D_6__uncultured Bacteroidales bacterium
D_1__Tenericutes	D_2__Thermoplasmata	D_3__Flavobacteriales	D_4__Dermabacteraceae	D_5__Geodermatophilus	D_6__uncultured Porphyromonadaceae bacterium
D_1__Thaumarchaeota	D_2__Methanomicrobia	D_3__Chitinophagales	D_4__Nocardioidaceae	D_5__Leucobacter	D_6__uncultured rumen bacterium
D_1__Thermotogae	D_2__Fibrobacteria	D_3__SJA-28	D_4__Brevibacteriaceae	D_5__Gaiella	D_6__uncultured beta proteobacterium
D_1__Verrucomicrobia	D_2__Clostridia	D_3__Ignavibacteriales	D_4__Pseudonocardiaceae	D_5__Denitrobacterium	D_6__Porphyromonadaceae bacterium DJF_B175
D_1__WPS-2	D_2__Bacilli	D_3__Bacteroidetes VC2.1 Bac22	D_4__Rubrobacteriaceae	D_5__Collinsella	D_6__uncultured Prevotella sp.
	D_2__Erysipelotrichia	D_3__uncultured bacterium	D_4__67-14	D_5__Rhodococcus	D_6__uncultured Rikenella sp.
	D_2__Negativicutes	D_3__Ktedonobacterales	D_4__Cellulomonadaceae	D_5__hgcI clade	D_6__uncultured organism
	D_2__Fusobacteriia	D_3__Anaerolineales	D_4__Kineosporiaceae	D_5__Brachybacterium	D_6__Bacteroides plebeius
	D_2__Gemmatimonadetes	D_3__Chloroflexales	D_4__Streptomycetaceae	D_5__Enterorhabdus	D_6__Bacteroidaceae bacterium DJF_B220
	D_2__AKAU4049	D_3__C0119	D_4__uncultured bacterium	D_5__Arcanobacterium	D_6__Prevotellaceae bacterium DJF_CR25
	D_2__Kiritimatiellae	D_3__RBG-13-54-9	D_4__Actinospicaceae	D_5__Kocuria	D_6__Bacteroides fragilis
	D_2__Oligosphaeria	D_3__Cloacimonadales	D_4__p-251-o5	D_5__Nocardioides	D_6__Alistipes sp. CHKCI003
	D_2__Lentisphaeria	D_3__Chloroplast	D_4__Prevotellaceae	D_5__Brevibacterium	D_6__Bacteroides caecigallinarum
	D_2__Nitrospira	D_3__Gastranaerophilales	D_4__Rikenellaceae	D_5__Gordonia	D_6__Bacteroides uniformis
	D_2__Saccharimonadia	D_3__Nostocales	D_4__Bacteroidales RF16 group	D_5__Marmoricola	D_6__unidentified rumen bacterium 12-7
	D_2__Planctomycetacia	D_3__Deferribacterales	D_4__p-2534-18B5 gut group	D_5__Aurantimicrobium	D_6__Bacteroides massiliensis B84634 = Timone 84634 = DSM 17679 = JCM 13223
	D_2__Phycisphaerae	D_3__Deinococcales	D_4__Muribaculaceae	D_5__Parvibacter	D_6__Bacteroides sp. Marseille-P3166
	D_2__Gammaproteobacteria	D_3__Thermales	D_4__F082	D_5__Gardnerella	D_6__Bacteroides stercoris ATCC 43183
	D_2__Deltaproteobacteria	D_3__Babeliales	D_4__Tannerellaceae	D_5__Corynebacterium	D_6__Prevotella sp. canine oral taxon 282
	D_2__Alphaproteobacteria	D_3__Elusimicrobiales	D_4__Bacteroidaceae	D_5__Saccharopolyspora	D_6__uncultured Prevotellaceae bacterium
	D_2__NC10	D_3__Campylobacterales	D_4__Paludibacteraceae	D_5__Candidatus Planktoluna	D_6__Bacteroides dorei
	D_2__Spirochaetia	D_3__Methanobacteriales	D_4__Barnesiellaceae	D_5__Coriobacteriaceae UCG-002	D_6__Prevotella melaninogenica
	D_2__Synergistia	D_3__Methanomassiliicoccales	D_4__Marinifilaceae	D_5__Slackia	D_6__gut metagenome
	D_2__Mollicutes	D_3__Methanosarcinales	D_4__Spirosomaceae	D_5__Rubrobacter	D_6__Barnesiella viscericola DSM 18177
	D_2__Nitrososphaeria	D_3__Fibrobacterales	D_4__env.OPS 17	D_5__Solirubrobacterales bacterium 67-14	D_6__Prevotella bivia
	D_2__Thermotogae	D_3__Clostridiales	D_4__Weeksellaceae	D_5__Solirubrobacter	D_6__Bacteroides sp. SB5
	D_2__Verrucomicrobiae	D_3__Lactobacillales	D_4__Rs-E47 termite group	D_5__Oerskovia	D_6__Bacteroides thetaiotaomicron
	D_2__uncultured rumen bacterium	D_3__Erysipelotrichales	D_4__Porphyromonadaceae	D_5__F0332	D_6__Alistipes sp. N15.MGS-157
	D_2__uncultured bacterium	D_3__Selenomonadales	D_4__Flavobacteriaceae	D_5__uncultured Conexibacter sp.	D_6__Bacteroides salanitronis DSM 18170
		D_3__Bacillales	D_4__Chitinophagaceae	D_5__Pseudoclavibacter	D_6__bacterium MC2010
		D_3__Fusobacteriales	D_4__Dysgonomonadaceae	D_5__Streptomyces	D_6__Prevotella sp. oral taxon 299 str. F0039
		D_3__Gemmatimonadales	D_4__Bacteroidetes vadinHA17	D_5__Adlercreutzia	D_6__uncultured Bacteroides sp.
		D_3__uncultured soil bacterium	D_4__Microscillaceae	D_5__Actinospica	D_6__Parabacteroides distasonis
		D_3__WCHB1-41	D_4__Sphingobacteriaceae	D_5__Saccharothrix	D_6__Parabacteroides goldsteinii CL02T12C30
		D_3__Oligosphaerales	D_4__NS11-12 marine group	D_5__Prevotellaceae UCG-003	D_6__Porphyromonas pogonae
		D_3__Victivallales	D_4__NS9 marine group	D_5__Alloprevotella	D_6__Alistipes obesi
		D_3__Nitrospirales	D_4__Saprospiraceae	D_5__Rikenellaceae RC9 gut group	D_6__Prevotella buccalis
		D_3__Saccharimonadales	D_4__Lentimicrobiaceae	D_5__dgA-11 gut group	D_6__Prevotella pallens
		D_3__Pirellulales	D_4__Ignavibacteriaceae	D_5__uncultured Porphyromonadaceae bacterium	D_6__Alloprevotella tannerae
		D_3__Phycisphaerales	D_4__37-13	D_5__Prevotella 1	D_6__Faecalibacterium prausnitzii
		D_3__Xanthomonadales	D_4__Cyclobacteriaceae	D_5__hoa5-07d05 gut group	D_6__uncultured soil bacterium
		D_3__Enterobacteriales	D_4__JG30-KF-AS9	D_5__Parabacteroides	D_6__Bacteroides eggerthii DSM 20697
		D_3__Betaproteobacteriales	D_4__Anaerolineaceae	D_5__Prevotellaceae NK3B31 group	D_6__Bacteroides sp. HPS0048
		D_3__Desulfovibrionales	D_4__Roseiflexaceae	D_5__Prevotellaceae UCG-001	D_6__Bacteroides ovatus
		D_3__Bradymonadales	D_4__metagenome	D_5__Bacteroides	D_6__uncultured Flavobacterium sp.
		D_3__Pasteurellales	D_4__Cloacimonadaceae	D_5__Prevotella 2	D_6__Empedobacter brevis
		D_3__Aeromonadales	D_4__Candidatus Gastranaerophilales bacterium Zag_111	D_5__Alistipes	D_6__uncultured Bacteroidetes bacterium
		D_3__Sphingomonadales	D_4__gut metagenome	D_5__Prevotellaceae UCG-004	D_6__Parabacteroides sp. HGS0025
		D_3__Rhizobiales	D_4__uncultured rumen bacterium	D_5__Prevotella 9	D_6__uncultured Barnesiella sp.
		D_3__Pseudomonadales	D_4__uncultured Cryptomonadaceae	D_5__uncultured rumen bacterium	D_6__Prevotella intermedia
		D_3__Rhodospirillales	D_4__uncultured rumen bacterium 4C0d-2	D_5__Prevotella 7	D_6__uncultured Haliscomenobacter sp.
		D_3__Desulfobacterales	D_4__rumen bacterium YS2	D_5__uncultured Bacteroidales bacterium	D_6__uncultured Flammeovirgaceae bacterium
		D_3__Acidithiobacillales	D_4__Clostridium sp. CAG:306	D_5__Odoribacter	D_6__Bacteroides gallinaceum
		D_3__Rhodobacterales	D_4__Deferribacteraceae	D_5__Paraprevotella	D_6__Millionella massiliensis
		D_3__Caulobacterales	D_4__Deinococcaceae	D_5__uncultured organism	D_6__uncultured Saprospiraceae bacterium
		D_3__SAR324 clade(Marine group B)	D_4__Thermaceae	D_5__Muribaculum	D_6__Candidatus Gastranaerophilales bacterium Zag_111
		D_3__Desulfuromonadales	D_4__Vermiphilaceae	D_5__Flectobacillus	D_6__uncultured Cryptomonadaceae
		D_3__Alteromonadales	D_4__Elusimicrobiaceae	D_5__Chryseobacterium	D_6__uncultured rumen bacterium 4C0d-2
		D_3__Oceanospirillales	D_4__Campylobacteraceae	D_5__Barnesiella	D_6__rumen bacterium YS2
		D_3__Rickettsiales	D_4__Helicobacteraceae	D_5__Prevotella	D_6__uncultured cyanobacterium
		D_3__Steroidobacterales	D_4__Arcobacteraceae	D_5__Rikenella	D_6__Clostridium sp. CAG:306
		D_3__KF-JG30-C25	D_4__Sulfurospirillaceae	D_5__metagenome	D_6__Campylobacter jejuni
		D_3__PLTA13	D_4__Methanobacteriaceae	D_5__Porphyromonas	D_6__Helicobacter rappini
		D_3__Vibrionales	D_4__Methanomethylophilaceae	D_5__Cloacibacterium	D_6__Campylobacter hyointestinalis subsp. lawsonii
		D_3__Myxococcales	D_4__Methanosaetaceae	D_5__gut metagenome	D_6__uncultured Helicobacter sp.
		D_3__Acetobacterales	D_4__Fibrobacteraceae	D_5__Butyricimonas	D_6__Campylobacter canadensis
		D_3__Elsterales	D_4__Clostridiaceae 1	D_5__Flavobacterium	D_6__Campylobacter rectus
		D_3__Gammaproteobacteria Incertae Sedis	D_4__Lactobacillaceae	D_5__Sediminibacterium	D_6__uncultured archaeon
		D_3__Orbales	D_4__Erysipelotrichaceae	D_5__Petrimonas	D_6__Fibrobacter sp. UWOS
		D_3__NB1-j	D_4__Peptostreptococcaceae	D_5__Elizabethkingia	D_6__Fibrobacter sp.
		D_3__CCD24	D_4__Streptococcaceae	D_5__Sphingobacterium	D_6__Clostridium butyricum
		D_3__Cardiobacteriales	D_4__Ruminococcaceae	D_5__uncultured Flavobacterium sp.	D_6__Lactobacillus reuteri
		D_3__Paracaedibacterales	D_4__Lachnospiraceae	D_5__Algoriella	D_6__Lactobacillus mucosae
		D_3__Competibacterales	D_4__Acidaminococcaceae	D_5__Coprobacter	D_6__uncultured Veillonellaceae bacterium
		D_3__RCP2-54	D_4__Family XIII	D_5__Maritimimonas	D_6__Lactobacillus pontis
		D_3__uncultured	D_4__Christensenellaceae	D_5__Flavitalea	D_6__uncultured Cellulosilyticum sp.
		D_3__Cellvibrionales	D_4__Veillonellaceae	D_5__Pedobacter	D_6__uncultured prokaryote
		D_3__SAR11 clade	D_4__Staphylococcaceae	D_5__Paludibacter	D_6__uncultured Ruminococcaceae bacterium
		D_3__Rokubacteriales	D_4__Peptococcaceae	D_5__Tannerella	D_6__Lactobacillus murinus
		D_3__Spirochaetales	D_4__Enterococcaceae	D_5__Moheibacter	D_6__Megasphaera elsdenii
		D_3__Synergistales	D_4__Clostridiales vadinBB60 group	D_5__uncultured Barnesiella sp.	D_6__uncultured Clostridium sp.
		D_3__Mollicutes RF39	D_4__Bacillaceae	D_5__Bergeyella	D_6__uncultured Anaerovorax sp.
		D_3__Mycoplasmatales	D_4__Carnobacteriaceae	D_5__Chryseolinea	D_6__Lactobacillus agilis
		D_3__Anaeroplasmatales	D_4__Aerococcaceae	D_5__Lentimicrobium	D_6__uncultured Lachnospiraceae bacterium
		D_3__Izimaplasmatales	D_4__Family XI	D_5__Pseudarcicella	D_6__Lactobacillus salivarius
		D_3__T2WK15B57	D_4__Paenibacillaceae	D_5__F0058	D_6__Lactobacillus coleohominis DSM 14060
		D_3__NED5E9	D_4__Leuconostocaceae	D_5__Prevotella 6	D_6__uncultured Ruminococcus sp.
		D_3__EMP-G18	D_4__Family XII	D_5__Ignavibacterium	D_6__Clostridium bornimense
		D_3__Nitrososphaerales	D_4__Planococcaceae	D_5__Millionella	D_6__Clostridiales bacterium 42_27
		D_3__Kosmotogales	D_4__Defluviitaleaceae	D_5__Capnocytophaga	D_6__Streptococcus suis
		D_3__Verrucomicrobiales	D_4__Eubacteriaceae	D_5__Algoriphagus	D_6__Lactobacillus aviarius
		D_3__Opitutales	D_4__Syntrophomonadaceae	D_5__Blvii28 wastewater-sludge group	D_6__uncultured Solobacterium sp.
		D_3__Pedosphaerales	D_4__Sporolactobacillaceae	D_5__Candidatus Gastranaerophilales bacterium Zag_111	D_6__bacterium YE57
		D_3__Chthoniobacterales	D_4__Fusobacteriaceae	D_5__uncultured Cryptomonadaceae	D_6__Ruminococcus flavefaciens
		D_3__uncultured rumen bacterium	D_4__Leptotrichiaceae	D_5__uncultured rumen bacterium 4C0d-2	D_6__Lachnospiraceae bacterium COE1
			D_4__Gemmatimonadaceae	D_5__rumen bacterium YS2	D_6__Clostridium perfringens
			D_4__uncultured soil bacterium	D_5__uncultured cyanobacterium	D_6__uncultured Erysipelotrichaceae bacterium
			D_4__uncultured eubacterium WCHB1-25	D_5__Clostridium sp. CAG:306	D_6__bacterium XPD3003
			D_4__unidentified rumen bacterium RFP12	D_5__Mucispirillum	D_6__Streptococcus salivarius subsp. thermophilus
			D_4__Oligosphaeraceae	D_5__Deinococcus	D_6__Clostridiales bacterium enrichment culture clone 06-1235251-67
			D_4__Victivallaceae	D_5__Thermus	D_6__uncultured rumen bacterium 4C28d-15
			D_4__vadinBE97	D_5__uncultured soil bacterium	D_6__uncultured Bulleidia sp.
			D_4__Nitrospiraceae	D_5__Elusimicrobium	D_6__Lactobacillus ruminis
			D_4__Saccharimonadaceae	D_5__Campylobacter	D_6__Ruminococcus sp. HUN007
			D_4__TM7 phylum sp. oral clone FR058	D_5__Helicobacter	D_6__uncultured Clostridiales bacterium
			D_4__Candidatus Saccharibacteria bacterium UB2523	D_5__Arcobacter	D_6__Lactobacillus sp. oral taxon 052
			D_4__Pirellulaceae	D_5__Sulfurospirillum	D_6__human gut metagenome
			D_4__Phycisphaeraceae	D_5__Methanobrevibacter	D_6__uncultured rumen bacterium 5C0d-14
			D_4__Xanthomonadaceae	D_5__Candidatus Methanoplasma	D_6__Candidatus Soleaferrea massiliensis
			D_4__Enterobacteriaceae	D_5__Methanosaeta	D_6__bacterium ic1379
			D_4__T34	D_5__Fibrobacter	D_6__Megamonas hypermegale
			D_4__Desulfovibrionaceae	D_5__Clostridium sensu stricto 1	D_6__Erysipelotrichaceae bacterium canine oral taxon 317
			D_4__Pasteurellaceae	D_5__Lactobacillus	D_6__Lentibacillus juripiscarius
			D_4__Succinivibrionaceae	D_5__Turicibacter	D_6__uncultured Clostridia bacterium
			D_4__Sphingomonadaceae	D_5__Romboutsia	D_6__uncultured Eubacterium sp.
			D_4__Xanthobacteraceae	D_5__Terrisporobacter	D_6__bacterium enrichment culture clone M244
			D_4__Moraxellaceae	D_5__Streptococcus	D_6__bacterium YGD2005
			D_4__Burkholderiaceae	D_5__Ruminococcaceae UCG-002	D_6__Aneurinibacillus migulanus
			D_4__Beijerinckiaceae	D_5__Lachnospiraceae XPB1014 group	D_6__unidentified rumen bacterium JW32
			D_4__Rhizobiaceae	D_5__Phascolarctobacterium	D_6__uncultured Faecalibacterium sp.
			D_4__Pseudomonadaceae	D_5__Oscillospira	D_6__Lactobacillus iners AB-1
			D_4__Desulfobulbaceae	D_5__Family XIII AD3011 group	D_6__Veillonella magna
			D_4__Aeromonadaceae	D_5__Christensenellaceae R-7 group	D_6__unidentified rumen bacterium RFN74
			D_4__Acidithiobacillaceae	D_5__Oscillibacter	D_6__Lactobacillus brevis
			D_4__Rhodobacteraceae	D_5__Roseburia	D_6__Streptococcus plurextorum
			D_4__Caulobacteraceae	D_5__Lachnospiraceae AC2044 group	D_6__Aerococcus christensenii
			D_4__Rhodocyclaceae	D_5__Ruminococcaceae NK4A214 group	D_6__uncultured Firmicutes bacterium
			D_4__Geobacteraceae	D_5__Agathobacter	D_6__Ruminococcus sp. YE281
			D_4__Neisseriaceae	D_5__Lactococcus	D_6__Firmicutes bacterium CAG_194_44_15
			D_4__Alteromonadaceae	D_5__Cellulosilyticum	D_6__Lactobacillus ingluviei
			D_4__Halomonadaceae	D_5__Ruminococcaceae UCG-009	D_6__Clostridium sp. Clone-49
			D_4__Rhodanobacteraceae	D_5__Ruminococcaceae UCG-005	D_6__Dorea sp. 5-2
			D_4__Mitochondria	D_5__Lachnospiraceae NK4A136 group	D_6__bacterium ic1391
			D_4__Steroidobacteraceae	D_5__Epulopiscium	D_6__Metabacterium polyspora
			D_4__uncultured proteobacterium	D_5__Ruminococcaceae UCG-004	D_6__Ruminococcaceae bacterium Marseille-P3738
			D_4__Methylophilaceae	D_5__Lachnoclostridium 10	D_6__Roseburia sp. 499
			D_4__Nitrosomonadaceae	D_5__Ruminococcaceae UCG-010	D_6__uncultured methanogenic archaeon
			D_4__Marinobacteraceae	D_5__Megasphaera	D_6__anaerobic digester metagenome
			D_4__Alcanivoracaceae	D_5__[Eubacterium] coprostanoligenes group	D_6__uncultured rumen bacterium 4C0d-17
			D_4__Desulfuromonadaceae	D_5__Staphylococcus	D_6__uncultured Clostridiaceae bacterium
			D_4__Vibrionaceae	D_5__Clostridium sensu stricto 6	D_6__Massiliomicrobiota timonensis
			D_4__Desulfomicrobiaceae	D_5__Dialister	D_6__Lachnoclostridium phocaeense
			D_4__Devosiaceae	D_5__Lachnospiraceae UCG-003	D_6__Ruminococcus lactaris CC59_002D
			D_4__Acetobacteraceae	D_5__Mitsuokella	D_6__uncultured Syntrophomonas sp.
			D_4__Archangiaceae	D_5__Family XIII UCG-001	D_6__uncultured Streptococcus sp.
			D_4__Unknown Family	D_5__Ruminococcaceae UCG-014	D_6__uncultured rumen bacterium 4C28d-12
			D_4__Haliangiaceae	D_5__Anaerovibrio	D_6__Erysipelotrichaceae bacterium NYU-BL-F16
			D_4__bacteriap25	D_5__Lachnospiraceae UCG-007	D_6__Globicatella sp. canine oral taxon 218
			D_4__Orbaceae	D_5__Lachnospiraceae NK4B4 group	D_6__Lactobacillus secaliphilus
			D_4__Desulfobacteraceae	D_5__Ruminiclostridium 6	D_6__Mobilibacterium massiliense
			D_4__Wohlfahrtiimonadaceae	D_5__Subdoligranulum	D_6__Eubacterium sp. Marseille-P3202
			D_4__Paracaedibacteraceae	D_5__Ruminococcaceae UCG-013	D_6__uncultured Bacillus sp.
			D_4__Competibacteraceae	D_5__Lachnoclostridium	D_6__Lactococcus garvieae subsp. garvieae
			D_4__uncultured prokaryote	D_5__[Eubacterium] nodatum group	D_6__Streptococcus agalactiae
			D_4__Porticoccaceae	D_5__Acetitomaculum	D_6__Streptococcus anginosus subsp. anginosus
			D_4__Anaplasmataceae	D_5__Erysipelotrichaceae UCG-004	D_6__Weissella paramesenteroides
			D_4__Hyphomonadaceae	D_5__Lachnospira	D_6__uncultured Dehalobacterium sp.
			D_4__Hyphomicrobiaceae	D_5__Pseudobutyrivibrio	D_6__Megasphaera sp. MH
			D_4__Clade III	D_5__Ruminococcus 1	D_6__Blattella germanica (German cockroach)
			D_4__Spirochaetaceae	D_5__Faecalibacterium	D_6__uncultured sludge bacterium
			D_4__Synergistaceae	D_5__Candidatus Soleaferrea	D_6__Ruminiclostridium sp. KB18
			D_4__Mycoplasmataceae	D_5__Butyricicoccus	D_6__Firmicutes bacterium ZOR0006
			D_4__unidentified rumen bacterium RF39	D_5__Oribacterium	D_6__mouse gut metagenome
			D_4__Anaeroplasmataceae	D_5__Quinella	D_6__uncultured Eubacteriaceae bacterium
			D_4__uncultured Erysipelotrichaceae bacterium	D_5__Ruminococcaceae UCG-008	D_6__Anaerofilum sp. Marseille-P3374
			D_4__uncultured bacterium adhufec202	D_5__[Eubacterium] xylanophilum group	D_6__Carnobacterium funditum DSM 5970
			D_4__uncultured Mollicutes bacterium	D_5__[Anaerorhabdus] furcosa group	D_6__Clostridiales bacterium 60-7e
			D_4__uncultured Firmicutes bacterium	D_5__Megamonas	D_6__Clostridiales bacterium CHKCI006
			D_4__unidentified	D_5__Enterococcus	D_6__Lactobacillus sanfranciscensis
			D_4__uncultured Lachnospiraceae bacterium	D_5__Ruminococcus 2	D_6__Clostridium sp. Culture-41
			D_4__Nitrososphaeraceae	D_5__Dorea	D_6__Butyricicoccus pullicaecorum 1.2
			D_4__Kosmotogaceae	D_5__Erysipelotrichaceae UCG-003	D_6__Streptococcus ferus
			D_4__Akkermansiaceae	D_5__Lachnospiraceae UCG-001	D_6__Trichinella pseudospiralis
			D_4__Puniceicoccaceae	D_5__Intestinibacter	D_6__uncultured Acetanaerobacterium sp.
			D_4__Pedosphaeraceae	D_5__Anaerovorax	D_6__Lactobacillus saerimneri
			D_4__Terrimicrobiaceae	D_5__[Eubacterium] brachy group	D_6__Fusobacterium gastrosuis
			D_4__Verrucomicrobiaceae	D_5__Negativibacillus	D_6__Fusobacterium necrophorum subsp. necrophorum
			D_4__Chthoniobacteraceae	D_5__Marvinbryantia	D_6__Leptotrichia buccalis C-1013-b
			D_4__Xiphinematobacteraceae	D_5__Anaerosporobacter	D_6__Gemmatimonadetes bacterium WWH24
				D_5__Blautia	D_6__uncultured Gemmatimonas sp.
				D_5__Angelakisella	D_6__Gemmatimonadetes bacterium LP81
				D_5__Selenomonas	D_6__uncultured eubacterium WCHB1-25
				D_5__Sharpea	D_6__unidentified rumen bacterium RFP12
				D_5__Acidaminococcus	D_6__Nitrospira sp.
				D_5__Ruminiclostridium 5	D_6__TM7 phylum sp. oral clone FR058
				D_5__Lachnospiraceae UCG-004	D_6__Candidatus Saccharibacteria bacterium UB2523
				D_5__Butyrivibrio	D_6__Actinobacillus porcinus
				D_5__CAG-352	D_6__uncultured Succinivibrio sp.
				D_5__Coprococcus 3	D_6__Acinetobacter lwoffii
				D_5__Clostridiales bacterium enrichment culture clone 06-1235251-67	D_6__Mailhella massiliensis
				D_5__uncultured rumen bacterium 4C28d-15	D_6__uncultured alpha proteobacterium
				D_5__Solobacterium	D_6__Anaerobiospirillum succiniciproducens
				D_5__GCA-900066575	D_6__Psychrobacter maritimus
				D_5__[Eubacterium] ruminantium group	D_6__unidentified rumen bacterium RF32
				D_5__Ruminiclostridium 1	D_6__Psychrobacter pulmonis
				D_5__Faecalibaculum	D_6__Bisgaard Taxon 10
				D_5__Coprococcus 2	D_6__[Haemophilus] parasuis
				D_5__Cerasibacillus	D_6__Geobacter soli
				D_5__Peptococcus	D_6__uncultured Xanthomonadaceae bacterium
				D_5__Hydrogenoanaerobacterium	D_6__uncultured Geobacteraceae bacterium
				D_5__Jeotgalibaca	D_6__uncultured Rhodanobacter sp.
				D_5__Intestinimonas	D_6__Marinimicrobia bacterium JGI 0000113-D11
				D_5__Fournierella	D_6__uncultured proteobacterium
				D_5__Ruminiclostridium 9	D_6__Desulfovibrio piger
				D_5__[Eubacterium] fissicatena group	D_6__Nitrosomonas sp. NP1
				D_5__Shuttleworthia	D_6__Gallibacterium anatis
				D_5__Acetanaerobacterium	D_6__Brevundimonas bullata
				D_5__Anaerostipes	D_6__uncultured Alcanivorax sp.
				D_5__Pygmaiobacter	D_6__Methylobacterium aquaticum
				D_5__Ruminococcaceae UCG-001	D_6__uncultured Desulfuromonas sp.
				D_5__Syntrophococcus	D_6__Acinetobacter radioresistens
				D_5__Lachnoclostridium 5	D_6__Stenotrophomonas rhizophila
				D_5__Lachnospiraceae FCS020 group	D_6__Alphaproteobacteria bacterium canine oral taxon 081
				D_5__Catenisphaera	D_6__Psychrobacter alimentarius
				D_5__Tyzzerella 3	D_6__Pasteurella multocida
				D_5__Bacillus	D_6__uncultured gamma proteobacterium
				D_5__Caproiciproducens	D_6__Pseudomonas luteola
				D_5__Allisonella	D_6__Desulfococcus biacutus
				D_5__[Ruminococcus] gauvreauii group	D_6__Stenotrophomonas acidaminiphila
				D_5__Moryella	D_6__Azospirillum sp. 47_25
				D_5__Aerococcus	D_6__Pseudoxanthomonas mexicana
				D_5__CHKCI001	D_6__Treponema bryantii
				D_5__Gemella	D_6__Treponema porcinum
				D_5__[Eubacterium] eligens group	D_6__Treponema berlinense
				D_5__Fusicatenibacter	D_6__Treponema pectinovorum
				D_5__Tyzzerella	D_6__Treponema sp. SF74
				D_5__Holdemanella	D_6__uncultured Treponema sp.
				D_5__Virgibacillus	D_6__Treponema succinifaciens DSM 2489
				D_5__Erysipelatoclostridium	D_6__bioreactor sludge metagenome
				D_5__GCA-900066225	D_6__Treponema sp. oral taxon 271
				D_5__Facklamia	D_6__Treponema denticola
				D_5__Jeotgalicoccus	D_6__Treponema sp. canine oral taxon 087
				D_5__Dielma	D_6__Mycoplasma sualvi
				D_5__Lachnoclostridium 12	D_6__unidentified rumen bacterium RF39
				D_5__Erysipelotrichaceae UCG-006	D_6__uncultured bacterium adhufec202
				D_5__XBB1006	D_6__uncultured Mollicutes bacterium
				D_5__Aneurinibacillus	D_6__Oncorhynchus mykiss (rainbow trout)
				D_5__[Eubacterium] hallii group
				D_5__Dubosiella
				D_5__Weissella
				D_5__Lachnospiraceae ND3007 group
				D_5__Lachnospiraceae UCG-008
				D_5__Veillonella
				D_5__Granulicatella
				D_5__Paeniclostridium
				D_5__Trichococcus
				D_5__[Ruminococcus] torques group
				D_5__Mogibacterium
				D_5__Lachnospiraceae NK3A20 group
				D_5__Pediococcus
				D_5__Lachnospiraceae UCG-010
				D_5__Ruminiclostridium
				D_5__Candidatus Stoquefichus
				D_5__Ruminococcaceae UCG-012
				D_5__Breznakia
				D_5__Coprococcus 1
				D_5__Lachnospiraceae UCG-006
				D_5__Papillibacter
				D_5__[Eubacterium] ventriosum group
				D_5__Leuconostoc
				D_5__Exiguobacterium
				D_5__Flavonifractor
				D_5__Peptostreptococcus
				D_5__Pseudoflavonifractor
				D_5__Parvimonas
				D_5__Anoxybacillus
				D_5__Erysipelotrichaceae UCG-009
				D_5__[Acetivibrio] ethanolgignens group
				D_5__Lachnospiraceae UCG-009
				D_5__Defluviitaleaceae UCG-011
				D_5__Clostridium sensu stricto 13
				D_5__Peptoniphilus
				D_5__Acetobacterium
				D_5__Ruminococcaceae UCG-007
				D_5__Sellimonas
				D_5__Lachnospiraceae NC2004 group
				D_5__Asteroleplasma
				D_5__[Bacteroides] pectinophilus group
				D_5__DTU089
				D_5__Anaerofilum
				D_5__Ileibacterium
				D_5__Globicatella
				D_5__Finegoldia
				D_5__Planococcus
				D_5__Thermobacillus
				D_5__Fictibacillus
				D_5__Atopostipes
				D_5__Erysipelothrix
				D_5__Allobaculum
				D_5__UBA1819
				D_5__Pseudoramibacter
				D_5__Carnobacterium
				D_5__Tyzzerella 4
				D_5__Candidatus Arthromitus
				D_5__A2
				D_5__ZOR0006
				D_5__Howardella
				D_5__Nosocomiicoccus
				D_5__Dolosigranulum
				D_5__Clostridioides
				D_5__Anaerotruncus
				D_5__Alloiococcus
				D_5__[Clostridium] innocuum group
				D_5__[Eubacterium] saphenum group
				D_5__Paenibacillus
				D_5__CAG-56
				D_5__Sarcina
				D_5__Ignavigranum
				D_5__Anaerococcus
				D_5__Abiotrophia
				D_5__Aerosphaera
				D_5__Helcococcus
				D_5__Anaerofustis
				D_5__Fusobacterium
				D_5__Cetobacterium
				D_5__Leptotrichia
				D_5__Gemmatimonas
				D_5__uncultured eubacterium WCHB1-25
				D_5__unidentified rumen bacterium RFP12
				D_5__horsej-a03
				D_5__Z20
				D_5__Victivallis
				D_5__Nitrospira
				D_5__Candidatus Saccharimonas
				D_5__TM7 phylum sp. oral clone FR058
				D_5__Candidatus Saccharibacteria bacterium UB2523
				D_5__p-1088-a5 gut group
				D_5__SM1A02
				D_5__Stenotrophomonas
				D_5__Escherichia-Shigella
				D_5__Desulfovibrio
				D_5__Actinobacillus
				D_5__Kosakonia
				D_5__Succinivibrio
				D_5__Pasteurella
				D_5__Sphingomonas
				D_5__Bradyrhizobium
				D_5__Acinetobacter
				D_5__Mailhella
				D_5__Parasutterella
				D_5__Delftia
				D_5__Sutterella
				D_5__Methylobacterium
				D_5__Phyllobacterium
				D_5__Allorhizobium-Neorhizobium-Pararhizobium-Rhizobium
				D_5__Enhydrobacter
				D_5__uncultured alpha proteobacterium
				D_5__Anaerobiospirillum
				D_5__Pseudomonas
				D_5__Alkanindiges
				D_5__Ralstonia
				D_5__Psychrobacter
				D_5__Haemophilus
				D_5__Aeromonas
				D_5__Massilia
				D_5__Acidithiobacillus
				D_5__unidentified rumen bacterium RF32
				D_5__Paracoccus
				D_5__Proteus
				D_5__Brevundimonas
				D_5__Comamonas
				D_5__Dechloromonas
				D_5__Polynucleobacter
				D_5__Geobacter
				D_5__Neisseria
				D_5__Aquabacterium
				D_5__Pantoea
				D_5__Rheinheimera
				D_5__Hoeflea
				D_5__Halomonas
				D_5__Rhodanobacter
				D_5__Buchnera
				D_5__Aquamicrobium
				D_5__Alishewanella
				D_5__Moraxella
				D_5__Lawsonia
				D_5__Xanthomonas
				D_5__Thauera
				D_5__Bilophila
				D_5__Serratia
				D_5__Steroidobacter
				D_5__Afipia
				D_5__Rhodoferax
				D_5__Zoogloea
				D_5__uncultured proteobacterium
				D_5__Chujaibacter
				D_5__Pseudolabrys
				D_5__Methylotenera
				D_5__Nitrosomonas
				D_5__Candidatus Profftella
				D_5__Gallibacterium
				D_5__Lysobacter
				D_5__Ellin6067
				D_5__Bosea
				D_5__Luteimonas
				D_5__Marinobacter
				D_5__Succinivibrionaceae UCG-002
				D_5__Thermomonas
				D_5__Paenalcaligenes
				D_5__Alcanivorax
				D_5__Succinivibrionaceae UCG-001
				D_5__Desulfuromonas
				D_5__Vibrio
				D_5__Morganella
				D_5__Aggregatibacter
				D_5__MND1
				D_5__Desulfomicrobium
				D_5__Alphaproteobacteria bacterium canine oral taxon 081
				D_5__Devosia
				D_5__Duganella
				D_5__Gluconobacter
				D_5__Oxalobacter
				D_5__Novosphingobium
				D_5__Phenylobacterium
				D_5__Arenimonas
				D_5__Anaeromyxobacter
				D_5__Acidibacter
				D_5__Lautropia
				D_5__Burkholderia-Caballeronia-Paraburkholderia
				D_5__Desulfobulbus
				D_5__Haliangium
				D_5__Desulfoprunum
				D_5__Polaromonas
				D_5__Xanthobacter
				D_5__Gilliamella
				D_5__Achromobacter
				D_5__Roseomonas
				D_5__Desulfatiferula
				D_5__Desulfococcus
				D_5__Ignatzschineria
				D_5__Microvirga
				D_5__[Desulfobacterium] catecholicum group
				D_5__Planktomarina
				D_5__Desulforhopalus
				D_5__Azospirillum sp. 47_25
				D_5__Candidatus Competibacter
				D_5__uncultured prokaryote
				D_5__C1-B045
				D_5__Wolbachia
				D_5__Hirschia
				D_5__Pseudoxanthomonas
				D_5__Hyphomicrobium
				D_5__Acidiphilium
				D_5__Treponema 2
				D_5__Sphaerochaeta
				D_5__Pyramidobacter
				D_5__Lactivibrio
				D_5__Mycoplasma
				D_5__unidentified rumen bacterium RF39
				D_5__Anaeroplasma
				D_5__uncultured Erysipelotrichaceae bacterium
				D_5__uncultured bacterium adhufec202
				D_5__Ureaplasma
				D_5__uncultured Mollicutes bacterium
				D_5__uncultured Firmicutes bacterium
				D_5__Candidatus Bacilloplasma
				D_5__unidentified
				D_5__uncultured Lachnospiraceae bacterium
				D_5__Candidatus Nitrocosmicus
				D_5__Mesotoga
				D_5__Akkermansia
				D_5__Cerasicoccus
				D_5__ADurb.Bin063-1
				D_5__Terrimicrobium
				D_5__Prosthecobacter
				D_5__Candidatus Udaeobacter
				D_5__Candidatus Xiphinematobacter

## Sheet: S3
Table S3 Correlation between genomic relationship matrix and microbial relationship matrix
	MRM
	Jejunum	Ileum	Cecum	Colon	Rectum
GRM	-0.0071	0.0024	0.0062	0.0038	0.0005

## Sheet: S4
		Table S4 phyla proportion in each gut segment of divergent groups of ADG
	Traits	Phyla	Cecum		Colon		Jejunum		Ileum		Rectum
			low	high	low	high	low	high	low	high	low	high
	ADG	Bacteroidetes	44.9	52.6	33	40.3	4.3	12.5	3	7.2	28	30.8
		Firmicutes	46.2	40.7	56.6	50.5	62.2	74.5	82.8	79.4	59.8	56.1
		Spirochaetes	3.6	4.2	4.5	4.5	0.1	0.3	0.1	0.5	4.6	5.1
		Proteobacteria	2.2	0.7	1.7	1.3	27.2	8.7	12.1	9.9	1.6	1.4
		Tenericutes	1.3	0.9	2.7	2.4	0.1	0.2	0	0.1	4.1	2.5
		Actinobacteria	0.4	0.3	0.3	0.2	3.9	2.1	1.6	0.9	0.2	0.2
		Others	1.4	0.6	1.2	0.7	2.2	1.8	0.4	1.9	1.6	4
	BW	Bacteroidetes	44.9	50.3	33	38.3	4.3	14.7	5	5.4	28	30
		Firmicutes	46.2	42.4	56.6	54	62.2	69.9	80.8	77.9	59.8	56.4
		Spirochaetes	3.6	4.6	4.5	3.8	0.1	0.2	0.1	0.4	4.6	4.9
		Proteobacteria	2.2	0.9	1.7	1.4	27.2	11.8	12.1	13.3	1.6	2.3
		Tenericutes	1.3	0.8	2.7	1.5	0.1	0.1	0	0.1	4.1	2.3
		Actinobacteria	0.4	0.4	0.3	0.3	3.9	1.9	1.6	1.1	0.2	0.2
		Others	1.4	0.6	1.2	0.8	2.2	1.3	0.4	2	1.6	3.9
	BFT	Bacteroidetes	43.3	49	33.8	37.4	8	10.8	4.1	6.9	30.7	29.2
		Firmicutes	47.5	43.9	55.8	55.5	53.8	68.3	79.3	78.7	56.2	57.6
		Spirochaetes	3.7	4	5.2	3.5	0.2	0.2	0	0.2	6.7	4.8
		Proteobacteria	2.4	1.4	1.4	1.6	34.6	16	12.6	11.9	1.6	2.5
		Tenericutes	1.2	0.9	2.4	1.3	0.5	0.1	0.1	0.1	2.9	2.4
		Actinobacteria	0.4	0.3	0.3	0.3	1.6	2.2	1.5	0.9	0.2	0.2
		Others	1.5	0.5	1.1	0.4	3.3	2.3	2.3	1.2	1.6	3.4
	IMF	Bacteroidetes	42.8	48.1	32.6	40	10.5	14	2.6	2.8	29.9	30.9
		Firmicutes	47.4	43.1	57.9	51.7	51	62.7	78.3	79.3	57.4	53.9
		Spirochaetes	4	4.8	4.9	4.2	0.1	0.3	0.1	0.2	7	6.1
		Proteobacteria	2	1.9	1.2	1.4	31.3	18	11.7	14.9	1.2	2.7
		Tenericutes	1	0.9	2.2	1.7	0.6	0.7	0.1	0.1	2.8	2.5
		Actinobacteria	0.4	0.3	0.4	0.3	2.8	2.6	1	1.9	0.2	0.2
		Others	2.3	0.8	0.9	0.7	3.7	1.8	6.3	0.8	1.4	3.8

## Sheet: S5
	Table S5 Description of 58 significantly presented microbes that associated with four target traits
id	microbies	traits	segment	phyla	fimilies	n_high	n_low	ave_high	sd_high	ave_low	sd_low	change fold	p_value
19	D_0__Bacteria|D_1__Bacteroidetes|D_2__Bacteroidia|D_3__Bacteroidales|D_4__Bacteroidaceae|D_5__Bacteroides|D_6__Bacteroides caecigallinarum	BFT	CE	Bacteroidetes	Bacteroidaceae	12	8	0.00201375	0.00183645	0.000571213	0.000387859	3.5254	0.0314202
56	D_0__Bacteria|D_1__Bacteroidetes|D_2__Bacteroidia|D_3__Bacteroidales|D_4__Marinifilaceae|D_5__Odoribacter|D_6__uncultured bacterium	BFT	JE	Bacteroidetes	Marinifilaceae	8	13	0.00286799	0.00294577	0.000512369	0.000695726	5.5975	0.0302324
64	D_0__Bacteria|D_1__Bacteroidetes|D_2__Bacteroidia|D_3__Bacteroidales|D_4__Muribaculaceae|__|__	IMF	JE	Bacteroidetes	Muribaculaceae	13	17	0.0127784	0.0197818	0.00242276	0.00417713	5.27431	0.00387053
12	D_0__Bacteria|D_1__Bacteroidetes|D_2__Bacteroidia|D_3__Bacteroidales|D_4__Muribaculaceae|D_5__uncultured organism|D_6__uncultured organism	BW	CE	Bacteroidetes	Muribaculaceae	17	17	0.00273696	0.00466565	0.000683551	0.00086348	4.00403	0.0160496
32	D_0__Bacteria|D_1__Bacteroidetes|D_2__Bacteroidia|D_3__Bacteroidales|D_4__Muribaculaceae|D_5__uncultured organism|D_6__uncultured organism	IMF	CE	Bacteroidetes	Muribaculaceae	17	15	0.00262229	0.00458966	0.000914173	0.00139434	2.86849	0.00997272
37	D_0__Bacteria|D_1__Bacteroidetes|D_2__Bacteroidia|D_3__Bacteroidales|D_4__Muribaculaceae|D_5__uncultured Porphyromonadaceae bacterium|D_6__uncultured Porphyromonadaceae bacterium	ADG	CO	Bacteroidetes	Muribaculaceae	20	20	0.0199287	0.013197	0.00564704	0.00415682	3.52905	0.000329848
48	D_0__Bacteria|D_1__Bacteroidetes|D_2__Bacteroidia|D_3__Bacteroidales|D_4__Muribaculaceae|D_5__uncultured Porphyromonadaceae bacterium|D_6__uncultured Porphyromonadaceae bacterium	BW	CO	Bacteroidetes	Muribaculaceae	20	20	0.0198645	0.0130911	0.00564704	0.00415682	3.51768	0.000200623
1	D_0__Bacteria|D_1__Bacteroidetes|D_2__Bacteroidia|D_3__Bacteroidales|D_4__Muribaculaceae|D_5__uncultured Porphyromonadaceae bacterium|D_6__uncultured Porphyromonadaceae bacterium	ADG	CE	Bacteroidetes	Muribaculaceae	20	20	0.00827969	0.00678782	0.00347422	0.00278717	2.38318	0.00264263
13	D_0__Bacteria|D_1__Bacteroidetes|D_2__Bacteroidia|D_3__Bacteroidales|D_4__Muribaculaceae|D_5__uncultured Porphyromonadaceae bacterium|D_6__uncultured Porphyromonadaceae bacterium	BW	CE	Bacteroidetes	Muribaculaceae	20	20	0.00820814	0.00688649	0.00347422	0.00278717	2.36259	0.00388501
38	D_0__Bacteria|D_1__Bacteroidetes|D_2__Bacteroidia|D_3__Bacteroidales|D_4__Prevotellaceae|D_5__Alloprevotella|D_6__uncultured Bacteroidales bacterium	ADG	CO	Bacteroidetes	Prevotellaceae	19	19	0.0214547	0.0277068	0.00599467	0.00914688	3.57897	0.0462397
2	D_0__Bacteria|D_1__Bacteroidetes|D_2__Bacteroidia|D_3__Bacteroidales|D_4__Prevotellaceae|D_5__Alloprevotella|D_6__uncultured Bacteroidales bacterium	ADG	CE	Bacteroidetes	Prevotellaceae	20	20	0.0454569	0.0509576	0.0183297	0.0301508	2.47996	0.0350107
57	D_0__Bacteria|D_1__Bacteroidetes|D_2__Bacteroidia|D_3__Bacteroidales|D_4__Prevotellaceae|D_5__Prevotellaceae NK3B31 group|D_6__uncultured bacterium	BFT	JE	Bacteroidetes	Prevotellaceae	9	12	0.004332	0.00617957	0.00139908	0.00425618	3.09633	0.0417582
58	D_0__Bacteria|D_1__Bacteroidetes|D_2__Bacteroidia|D_3__Bacteroidales|D_4__Prevotellaceae|D_5__Prevotellaceae UCG-001|D_6__uncultured bacterium	BFT	JE	Bacteroidetes	Prevotellaceae	10	9	0.0016479	0.0020215	0.000390933	0.00062337	4.2153	0.0220182
33	D_0__Bacteria|D_1__Bacteroidetes|D_2__Bacteroidia|D_3__Bacteroidales|D_4__Prevotellaceae|D_5__Prevotellaceae UCG-001|D_6__uncultured bacterium	IMF	CE	Bacteroidetes	Prevotellaceae	20	20	0.00600261	0.00832014	0.00250881	0.00229929	2.39261	0.0131944
20	D_0__Bacteria|D_1__Bacteroidetes|D_2__Bacteroidia|D_3__Bacteroidales|D_4__Rikenellaceae|D_5__Alistipes|D_6__uncultured bacterium	BFT	CE	Bacteroidetes	Rikenellaceae	15	17	0.000833333	0.000768702	0.000369841	0.000364386	2.25322	0.014143
3	D_0__Bacteria|D_1__Firmicutes|D_2__Bacilli|D_3__Lactobacillales|D_4__Streptococcaceae|D_5__Streptococcus|__	ADG	CE	Firmicutes	Streptococcaceae	20	19	0.025673	0.0390359	0.00462214	0.006366	5.55436	0.0228449
39	D_0__Bacteria|D_1__Firmicutes|D_2__Bacilli|D_3__Lactobacillales|D_4__Streptococcaceae|D_5__Streptococcus|__	ADG	CO	Firmicutes	Streptococcaceae	20	19	0.0647358	0.0886387	0.0160596	0.0233935	4.03096	0.00902653
65	D_0__Bacteria|D_1__Firmicutes|D_2__Clostridia|D_3__Clostridiales|D_4__Clostridiaceae 1|D_5__Clostridium sensu stricto 1|D_6__uncultured bacterium	IMF	JE	Firmicutes	Clostridium sensu stricto 2	11	9	0.0117111	0.00801772	0.00428277	0.00414263	2.73448	0.0200405
59	D_0__Bacteria|D_1__Firmicutes|D_2__Clostridia|D_3__Clostridiales|D_4__Clostridiaceae 1|D_5__Clostridium sensu stricto 1|D_6__uncultured bacterium	BFT	JE	Firmicutes	Clostridium sensu stricto 1	11	10	0.0097783	0.00846359	0.00385258	0.00510499	2.53811	0.0241554
49	D_0__Bacteria|D_1__Firmicutes|D_2__Clostridia|D_3__Clostridiales|D_4__Clostridiaceae 1|D_5__Clostridium sensu stricto 1|D_6__unidentified	BW	CO	Firmicutes	Clostridium sensu stricto 4	15	11	0.00411027	0.00422796	0.00113855	0.00165193	3.6101	0.0157889
40	D_0__Bacteria|D_1__Firmicutes|D_2__Clostridia|D_3__Clostridiales|D_4__Clostridiaceae 1|D_5__Clostridium sensu stricto 1|D_6__unidentified	ADG	CO	Firmicutes	Clostridium sensu stricto 3	17	11	0.00346359	0.00403042	0.00113855	0.00165193	3.04212	0.0323039
50	D_0__Bacteria|D_1__Firmicutes|D_2__Clostridia|D_3__Clostridiales|D_4__Clostridiales vadinBB60 group|D_5__uncultured rumen bacterium 4C28d-15|D_6__uncultured rumen bacterium 4C28d-15	BW	CO	Firmicutes	Clostridiales vadinBB62 group	10	13	0.00023058	0.000150757	0.000650854	0.000788601	0.354273	0.0421584
14	D_0__Bacteria|D_1__Firmicutes|D_2__Clostridia|D_3__Clostridiales|D_4__Clostridiales vadinBB60 group|D_5__uncultured rumen bacterium 4C28d-15|D_6__uncultured rumen bacterium 4C28d-15	BW	CE	Firmicutes	Clostridiales vadinBB61 group	13	13	0.000325962	0.00028331	0.00122299	0.00129701	0.266528	0.0164087
4	D_0__Bacteria|D_1__Firmicutes|D_2__Clostridia|D_3__Clostridiales|D_4__Clostridiales vadinBB60 group|D_5__uncultured rumen bacterium 4C28d-15|D_6__uncultured rumen bacterium 4C28d-15	ADG	CE	Firmicutes	Clostridiales vadinBB60 group	12	13	0.000255158	0.000235107	0.00122299	0.00129701	0.208634	0.00547968
21	D_0__Bacteria|D_1__Firmicutes|D_2__Clostridia|D_3__Clostridiales|D_4__Lachnospiraceae|D_5__Acetitomaculum|D_6__uncultured bacterium	BFT	CE	Firmicutes	Lachnospiraceae	12	16	0.00028075	0.000255974	0.000570331	0.000452217	0.492258	0.0330535
60	D_0__Bacteria|D_1__Firmicutes|D_2__Clostridia|D_3__Clostridiales|D_4__Lachnospiraceae|D_5__Cellulosilyticum|D_6__uncultured Cellulosilyticum sp.	BFT	JE	Firmicutes	Lachnospiraceae	9	13	0.0016753	0.00142658	0.000577174	0.000272349	2.90259	0.0246105
15	D_0__Bacteria|D_1__Firmicutes|D_2__Clostridia|D_3__Clostridiales|D_4__Lachnospiraceae|D_5__Lachnospiraceae NK4B4 group|D_6__uncultured bacterium	BW	CE	Firmicutes	Lachnospiraceae	16	18	0.00170051	0.00133351	0.00381683	0.00259803	0.44553	0.0088562
6	D_0__Bacteria|D_1__Firmicutes|D_2__Clostridia|D_3__Clostridiales|D_4__Lachnospiraceae|D_5__Lachnospiraceae NK4B4 group|D_6__uncultured bacterium	ADG	CE	Firmicutes	Lachnospiraceae	16	18	0.00160297	0.00131541	0.00381683	0.00259803	0.419975	0.00499752
61	D_0__Bacteria|D_1__Firmicutes|D_2__Clostridia|D_3__Clostridiales|D_4__Ruminococcaceae|__|__	BFT	JE	Firmicutes	Ruminococcaceae	11	14	0.00279936	0.0037384	0.000721114	0.0010763	3.882	0.00276574
22	D_0__Bacteria|D_1__Firmicutes|D_2__Clostridia|D_3__Clostridiales|D_4__Ruminococcaceae|D_5__[Eubacterium] coprostanoligenes group|D_6__Clostridiales bacterium 42_27	BFT	CE	Firmicutes	Ruminococcaceae	12	13	0.00322286	0.00154711	0.00140042	0.00146771	2.30136	0.00242178
8	D_0__Bacteria|D_1__Firmicutes|D_2__Clostridia|D_3__Clostridiales|D_4__Ruminococcaceae|D_5__[Eubacterium] coprostanoligenes group|D_6__Clostridiales bacterium 42_27	ADG	CE	Firmicutes	Ruminococcaceae	10	11	0.00310997	0.00128152	0.0013565	0.00155191	2.29264	0.00478572
51	D_0__Bacteria|D_1__Firmicutes|D_2__Clostridia|D_3__Clostridiales|D_4__Ruminococcaceae|D_5__[Eubacterium] coprostanoligenes group|D_6__gut metagenome	BW	CO	Firmicutes	Ruminococcaceae	13	9	0.00149863	0.00169652	0.000440562	0.000166718	3.40162	0.0193744
41	D_0__Bacteria|D_1__Firmicutes|D_2__Clostridia|D_3__Clostridiales|D_4__Ruminococcaceae|D_5__[Eubacterium] coprostanoligenes group|D_6__gut metagenome	ADG	CO	Firmicutes	Ruminococcaceae	12	9	0.00146246	0.00139329	0.000440562	0.000166718	3.31953	0.00387847
17	D_0__Bacteria|D_1__Firmicutes|D_2__Clostridia|D_3__Clostridiales|D_4__Ruminococcaceae|D_5__[Eubacterium] coprostanoligenes group|D_6__gut metagenome	BW	CE	Firmicutes	Ruminococcaceae	13	10	0.00185033	0.00128606	0.000769736	0.000665641	2.40385	0.00802401
9	D_0__Bacteria|D_1__Firmicutes|D_2__Clostridia|D_3__Clostridiales|D_4__Ruminococcaceae|D_5__[Eubacterium] coprostanoligenes group|D_6__gut metagenome	ADG	CE	Firmicutes	Ruminococcaceae	14	10	0.00176127	0.000958618	0.000769736	0.000665641	2.28815	0.00725148
23	D_0__Bacteria|D_1__Firmicutes|D_2__Clostridia|D_3__Clostridiales|D_4__Ruminococcaceae|D_5__Candidatus Soleaferrea|D_6__uncultured bacterium	BFT	CE	Firmicutes	Ruminococcaceae	11	20	0.0004045	0.000460576	0.00106429	0.000980255	0.380066	0.00469051
52	D_0__Bacteria|D_1__Firmicutes|D_2__Clostridia|D_3__Clostridiales|D_4__Ruminococcaceae|D_5__Pygmaiobacter|D_6__uncultured bacterium	BW	CO	Firmicutes	Ruminococcaceae	12	11	0.000370333	0.000224387	0.000164882	0.000127785	2.24605	0.0069848
42	D_0__Bacteria|D_1__Firmicutes|D_2__Clostridia|D_3__Clostridiales|D_4__Ruminococcaceae|D_5__Pygmaiobacter|D_6__uncultured bacterium	ADG	CO	Firmicutes	Ruminococcaceae	14	11	0.000355	0.000216529	0.000164882	0.000127785	2.15306	0.00750707
10	D_0__Bacteria|D_1__Firmicutes|D_2__Clostridia|D_3__Clostridiales|D_4__Ruminococcaceae|D_5__Ruminococcaceae NK4A214 group|D_6__uncultured rumen bacterium	ADG	CE	Firmicutes	Ruminococcaceae	19	18	0.00174751	0.000926629	0.00384591	0.0029484	0.454382	0.00403346
24	D_0__Bacteria|D_1__Firmicutes|D_2__Clostridia|D_3__Clostridiales|D_4__Ruminococcaceae|D_5__Ruminococcaceae NK4A214 group|D_6__uncultured rumen bacterium	BFT	CE	Firmicutes	Ruminococcaceae	18	19	0.00181121	0.00138307	0.00417303	0.00350365	0.434027	0.00675018
25	D_0__Bacteria|D_1__Firmicutes|D_2__Clostridia|D_3__Clostridiales|D_4__Ruminococcaceae|D_5__Ruminococcaceae UCG-002|__	BFT	CE	Firmicutes	Ruminococcaceae	16	20	0.000884429	0.000998841	0.00310885	0.00695245	0.284488	0.0330383
43	D_0__Bacteria|D_1__Firmicutes|D_2__Clostridia|D_3__Clostridiales|D_4__Ruminococcaceae|D_5__Ruminococcaceae UCG-005|D_6__uncultured Ruminococcaceae bacterium	ADG	CO	Firmicutes	Ruminococcaceae	14	16	0.0123692	0.0107377	0.00472872	0.00581615	2.61576	0.0275127
44	D_0__Bacteria|D_1__Firmicutes|D_2__Clostridia|D_3__Clostridiales|D_4__Ruminococcaceae|D_5__Ruminococcaceae UCG-014|D_6__gut metagenome	ADG	CO	Firmicutes	Ruminococcaceae	11	16	0.000751147	0.00076977	0.00226154	0.00248752	0.33214	0.0442714
26	D_0__Bacteria|D_1__Firmicutes|D_2__Clostridia|D_3__Clostridiales|D_4__Ruminococcaceae|D_5__Ruminococcus 1|D_6__uncultured bacterium	BFT	CE	Firmicutes	Ruminococcaceae	19	18	0.00559729	0.00591864	0.00273747	0.003397	2.04469	0.0362831
27	D_0__Bacteria|D_1__Firmicutes|D_2__Clostridia|D_3__Clostridiales|D_4__Ruminococcaceae|D_5__Ruminococcus 1|D_6__uncultured Ruminococcus sp.	BFT	CE	Firmicutes	Ruminococcaceae	20	19	0.00230154	0.00160029	0.00113402	0.000846193	2.02954	0.022487
45	D_0__Bacteria|D_1__Firmicutes|D_2__Clostridia|D_3__Clostridiales|D_4__Ruminococcaceae|D_5__uncultured|D_6__gut metagenome	ADG	CO	Firmicutes	Ruminococcaceae	15	13	0.00500924	0.00547704	0.00109243	0.000647609	4.5854	0.0010314
53	D_0__Bacteria|D_1__Firmicutes|D_2__Clostridia|D_3__Clostridiales|D_4__Ruminococcaceae|D_5__uncultured|D_6__gut metagenome	BW	CO	Firmicutes	Ruminococcaceae	17	13	0.00336955	0.00369401	0.00109243	0.000647609	3.08445	0.0249143
29	D_0__Bacteria|D_1__Proteobacteria|D_2__Deltaproteobacteria|D_3__Desulfovibrionales|D_4__Desulfovibrionaceae|D_5__Desulfovibrio|D_6__gut metagenome	BFT	CE	Proteobacteria	Desulfovibrionaceae	18	20	0.00159918	0.002355	0.00342328	0.00486418	0.467148	0.00165527
36	D_0__Bacteria|D_1__Proteobacteria|D_2__Deltaproteobacteria|D_3__Desulfovibrionales|D_4__Desulfovibrionaceae|D_5__Desulfovibrio|D_6__gut metagenome	IMF	CE	Proteobacteria	Desulfovibrionaceae	19	19	0.00157462	0.00186208	0.00413419	0.00499761	0.380877	0.00112737
63	D_0__Bacteria|D_1__Proteobacteria|D_2__Gammaproteobacteria|D_3__Xanthomonadales|D_4__Xanthomonadaceae|D_5__Stenotrophomonas|__	BFT	JE	Proteobacteria	Xanthomonadaceae	18	18	0.115608	0.217545	0.237402	0.271119	0.486972	0.0170782
11	D_0__Bacteria|D_1__Proteobacteria|D_2__Gammaproteobacteria|D_3__Xanthomonadales|D_4__Xanthomonadaceae|D_5__Stenotrophomonas|__	ADG	CE	Proteobacteria	Xanthomonadaceae	9	18	0.000739388	0.000755878	0.0016992	0.00123737	0.435138	0.0220755
30	D_0__Bacteria|D_1__Proteobacteria|D_2__Gammaproteobacteria|D_3__Xanthomonadales|D_4__Xanthomonadaceae|D_5__Stenotrophomonas|__	BFT	CE	Proteobacteria	Xanthomonadaceae	13	17	0.000619941	0.000439504	0.00148188	0.00133392	0.418348	0.0119169
18	D_0__Bacteria|D_1__Proteobacteria|D_2__Gammaproteobacteria|D_3__Xanthomonadales|D_4__Xanthomonadaceae|D_5__Stenotrophomonas|__	BW	CE	Proteobacteria	Xanthomonadaceae	11	18	0.000709182	0.00067787	0.001699	0.00123665	0.417411	0.0080989
54	D_0__Bacteria|D_1__Proteobacteria|D_2__Gammaproteobacteria|D_3__Xanthomonadales|D_4__Xanthomonadaceae|D_5__Stenotrophomonas|__	BW	CO	Proteobacteria	Xanthomonadaceae	14	18	0.000845586	0.00124692	0.00370756	0.00488417	0.228071	0.00172322
46	D_0__Bacteria|D_1__Proteobacteria|D_2__Gammaproteobacteria|D_3__Xanthomonadales|D_4__Xanthomonadaceae|D_5__Stenotrophomonas|__	ADG	CO	Proteobacteria	Xanthomonadaceae	12	18	0.000773433	0.00135863	0.00370756	0.00488417	0.20861	0.00139094
47	D_0__Bacteria|D_1__Spirochaetes|D_2__Spirochaetia|D_3__Spirochaetales|D_4__Spirochaetaceae|D_5__Sphaerochaeta|D_6__uncultured prokaryote	ADG	CO	Spirochaetes	Spirochaetaceae	17	20	0.000736698	0.000618474	0.00158866	0.0018071	0.463724	0.0238007
55	D_0__Bacteria|D_1__Spirochaetes|D_2__Spirochaetia|D_3__Spirochaetales|D_4__Spirochaetaceae|D_5__Sphaerochaeta|D_6__uncultured prokaryote	BW	CO	Spirochaetes	Spirochaetaceae	19	20	0.000672613	0.000523057	0.00158866	0.0018071	0.423384	0.0138695
31	D_0__Bacteria|D_1__Spirochaetes|D_2__Spirochaetia|D_3__Spirochaetales|D_4__Spirochaetaceae|D_5__Sphaerochaeta|D_6__uncultured prokaryote	BFT	CE	Spirochaetes	Spirochaetaceae	15	20	0.000600947	0.000582021	0.00164705	0.00142968	0.364862	0.00304373
